# Supplementary material for: Structural evolution and strain generation of derived-Cu catalysts during CO2 electroreduction
Source: Nat Commun. 2022 Aug 18;13:4857. doi: 10.1038/s41467-022-32601-9 (PMC9388520; doi:10.1038/s41467-022-32601-9)
Supplement: Supplementary file 2 — Source data [file 41467_2022_32601_MOESM2_ESM.xlsx]

## Sheet: Fig.2a
Fig.2a Faradaic efficiency of C2+ products for Cu2(OH)2CO3, Cu(OH)2, and CuO nanocrystals and Cu foil
CuO			Cu2(OH)2CO3			Cu(OH)2			Cu
Potential (V vs RHE)	FE(C2+)	standard deviation	Potential (V vs RHE)	FE(C2+)	standard deviation	Potential (V vs RHE)	FE(C2+)	standard deviation	Potential (V vs RHE)	FE(C2+)	standard deviation
-0.851	24.3347	0.51	-0.846	29.735	2.3	-0.821	25.1531	1.25	-0.9	5.44873	0.04659
-0.957	47.3881	2.29	-0.926	57.2755	1.2	-0.918	43.3445	0.54	-0.94	5.52457	0.02438
-1.051	68.1555	2.9	-0.98	62.2725	0.71	-0.968	49.962	0.6	-1.02	5.93842	0.05652
-1.162	68.6456	3.1	-1.05	72.827	2.6	-1.084	71.8837	0.6	-1.08	4.71354	0.38632
-1.245	59.9422	1.56	-1.106	70.3665	1.7	-1.224	67.8684	1.28	-1.12	12.9965	1.07425
			-1.172	66.5095	1.73				-1.14	9.67345	1.28696

## Sheet: Fig.2b
Fig.2b C2+ partial current density for Cu2(OH)2CO3, Cu(OH)2, and CuO nanocrystals and Cu foil
CuO		Cu2(OH)2CO3		Cu(OH)2		Cu
Potential (V vs RHE)	J C2+ (mA cm-3)	Potential (V vs RHE)	J C2+ (mA cm-3)	Potential (V vs RHE)	J C2+ (mA cm-3)	Potential (V vs RHE)	J C2+ (mA cm-3)
-0.8509	-2.1009	-0.8461	-1.49336	-0.821	-2.00526	-0.9	-0.36692
-0.95672	-10.4254	-0.926	-6.67366	-0.918	-5.62676	-0.94	-0.55195
-1.05145	-19.1138	-0.97963	-11.5089	-0.968	-10.7989	-1.02	-0.80015
-1.16155	-22.8666	-1.05012	-17.7482	-1.084	-21.3454	-1.08	-0.66983
-1.24456	-25.2645	-1.10623	-19.5932	-1.224	-28.6353	-1.12	-4.08188
		-1.17165	-21.0367			-1.14	-3.71989

## Sheet: Fig.2c
Fig.2c Comparison of Faradaic efficiencies for overall CO2RR (FECO2RR) and HER (FEH2) between Cu2(OH)2CO3, Cu(OH)2, and CuO nanocrystals
CuO					Cu2(OH)2CO3					Cu(OH)2
Potential (V vs RHE)	FE(CO2RR)	standard deviation	FE(H2)	standard deviation	Potential (V vs RHE)	FE(CO2RR)	standard deviation	FE(H2)	standard deviation	Potential (V vs RHE)	FE(CO2RR)	standard deviation	FE(H2)	standard deviation
-0.851	47.0549	1.25	46.1099	2.7	-0.846	75.145	3.53	24.1585	2	-0.821	78.6428	3.39	18.7066	2.6
-0.957	63.255	3.04	36.3432	3.8	-0.926	83.6095	1.7	16.6535	1.3	-0.918	83.2588	2.06	14.836	0.35
-1.051	75.4052	3.37	23.7796	2.9	-0.98	82.6405	0.9	15.3235	0.49	-0.968	81.4872	1.93	16.1919	0.5
-1.162	75.3765	3.97	26.132	3.1	-1.05	85.519	3.6	13.8605	2.76	-1.084	85.612	1.6	10.5026	0.49
-1.245	66.4948	1.99	34.7784	1.75	-1.106	86.8015	3.09	10.2505	0.55	-1.224	76.7058	1.94	20.1578	1.19
					-1.172	79.724	3.25	12.4165	0.6

## Sheet: Fig.3a lower panel
Fig. 3a(lower panel) Quantitative peak analysis on the time-resolved operando XRD patterns of Cu2(OH)2CO3 nanocrystals during the CO2RR at the optimum potential for C2+ production.
Time (min)	Normalized peak area for Cu2(OH)2CO3(20-1)	Normalized peak area for Cu(111)
0	1	0
15	0.54773	0.26973
30	0.1922	0.7213
45	0.07283	0.90638
60	0.04065	0.98827
75	0.02947	0.99939
90	0.02624	1

## Sheet: Fig.3b lower panel
Fig. 3c(lower panel) Quantitative peak analysis on the time-resolved operando XRD patterns of Cu(OH)2 nanocrystals during the CO2RR at the optimum potential for C2+ production.
Time (min)	Normalized peak area for Cu(OH)2(130)	Normalized peak area for Cu(111)
0	1	0
15	0.2498	0.58004
30	0.08143	0.71202
45	0.03143	0.98272
60	0.01243	0.98992
75	0	0.98704
90	0	1

## Sheet: Fig.3c lower panel
Fig. 3c(lower panel) Quantitative peak analysis on the time-resolved operando XRD patterns of CuO nanocrystals during the CO2RR at the optimum potential for C2+ production.
Time (min)	Normalized peak area for CuO(11-1)	Normalized peak area for Cu(111)
0	1	0
15	0.04914	0.62496
30	0	0.94778
45	0	0.98009
60	0	1.01135
75	0	0.99652
90	0	1

## Sheet: Fig.3d left panel
Fig. 3d (left penal) Comparison of Cu(111) diffraction peak position of various derived Cu and Cu foil measured from operando XRD experiments
2theta	Cu foil	Cu2(OH)2CO3 derived Cu	Cu(OH)2 derived Cu	CuO derived Cu
42.1	0.59492	1.81026	1.74387	0.44854
42.11	0.63037	1.78105	1.60411	0.48918
42.12	0.52038	1.75492	1.40042	0.49366
42.13	0.44209	1.67741	1.21681	0.48102
42.14	0.52349	1.58862	1.11243	0.52538
42.15	0.68915	1.50587	1.04093	0.59178
42.16	0.622	1.51457	0.9771	0.67318
42.17	0.52694	1.59736	0.8898	0.79446
42.18	0.63783	1.63925	0.7666	0.90995
42.19	0.73272	1.63938	0.57788	0.96187
42.2	0.66768	1.66216	0.34731	0.97395
42.21	0.63819	1.62681	0.17434	1.00095
42.22	0.64539	1.60507	0.06241	1.05101
42.23	0.62852	1.66189	0.09949	1.10382
42.24	0.73832	1.67964	0.07998	1.12864
42.25	0.76883	1.60148	-1.73207e-06	1.21871
42.26	0.70563	1.56151	0.01762	1.29858
42.27	0.74034	1.50157	0.13552	1.37627
42.28	0.84307	1.3743	0.20747	1.43539
42.29	0.92034	1.31643	0.25499	1.46804
42.3	0.8793	1.33845	0.33993	1.49394
42.31	0.76667	1.33221	0.44138	1.50339
42.32	0.79745	1.29231	0.53438	1.56117
42.33	0.98103	1.30004	0.64286	1.6471
42.34	0.92577	1.3907	0.70716	1.69467
42.35	0.85086	1.47407	0.7802	1.70527
42.36	0.80082	1.52868	0.90211	1.73264
42.37	0.80891	1.62496	1.0114	1.82047
42.38	0.91146	1.79262	1.06686	1.88506
42.39	0.91944	1.94064	1.07596	1.95123
42.4	1.0167	2.08742	1.10924	2.05284
42.41	1.17622	2.26941	1.14145	2.19943
42.42	1.23446	2.45708	1.16487	2.33973
42.43	1.09794	2.75633	1.30783	2.52934
42.44	1.01265	3.14767	1.51899	2.74128
42.45	1.11172	3.57003	1.67838	2.89037
42.46	1.2561	3.90662	1.8469	3.04492
42.47	1.29377	4.16017	2.0688	3.24016
42.48	1.25872	4.33519	2.29352	3.4744
42.49	1.34443	4.59257	2.43449	3.73765
42.5	1.41064	4.95002	2.64165	3.99436
42.51	1.38792	5.36273	2.87853	4.25833
42.52	1.33517	5.86295	3.12769	4.5678
42.53	1.419	6.47236	3.49507	4.95469
42.54	1.46655	7.09999	3.85097	5.33395
42.55	1.49673	7.6967	4.20194	5.67963
42.56	1.55549	8.34963	4.60256	5.96663
42.57	1.59604	9.0272	5.09268	6.28218
42.58	1.73113	9.69828	5.70246	6.58353
42.59	1.85872	10.4852	6.37672	6.87922
42.6	1.99805	11.3573	7.0528	7.16231
42.61	2.03382	12.2567	7.82465	7.51233
42.62	2.04801	13.2218	8.68173	7.97536
42.63	2.14679	14.3144	9.54592	8.43837
42.64	2.20966	15.4912	10.3498	8.97823
42.65	2.12732	16.6974	11.2185	9.59329
42.66	2.17339	17.9287	12.2531	10.252
42.67	2.43621	19.2846	13.3568	10.8624
42.68	2.55908	20.743	14.449	11.4373
42.69	2.5749	22.2364	15.5661	12.0807
42.7	2.72813	23.8005	16.8507	12.7467
42.71	2.83229	25.4265	18.187	13.3558
42.72	2.96595	27.0849	19.5947	13.988
42.73	3.12811	28.8936	21.0785	14.6449
42.74	3.17361	30.7426	22.5396	15.3105
42.75	3.57565	32.5427	24.0379	16.0312
42.76	4.08165	34.3253	25.6666	16.8616
42.77	4.23665	36.1813	27.3284	17.7394
42.78	4.42337	38.1731	29.0077	18.6358
42.79	4.7095	40.2617	30.7284	19.5987
42.8	5.0047	42.412	32.5089	20.6073
42.81	5.23012	44.6522	34.4185	21.649
42.82	5.65813	46.9201	36.4322	22.6992
42.83	6.14049	49.1435	38.472	23.8395
42.84	6.59502	51.3151	40.5866	24.9917
42.85	7.18953	53.4868	42.768	26.1794
42.86	7.85887	55.7139	44.9359	27.4299
42.87	8.40672	58.0288	47.1606	28.7007
42.88	8.98272	60.3912	49.4424	29.9982
42.89	9.76473	62.7014	51.7288	31.3569
42.9	10.7605	64.9075	54.0315	32.8159
42.91	11.9437	67.0666	56.3652	34.3521
42.92	12.9411	69.3117	58.6191	35.9615
42.93	13.8035	71.5323	60.7834	37.6273
42.94	15.241	73.6159	63.0153	39.4211
42.95	16.8779	75.6535	65.4167	41.242
42.96	18.0189	77.6391	67.9241	43.0702
42.97	19.2794	79.586	70.3123	44.8674
42.98	20.9193	81.4674	72.5671	46.6389
42.99	22.5819	83.3035	74.8511	48.4316
43	24.4934	85.0504	77.1583	50.2939
43.01	26.4304	86.7649	79.2756	52.1727
43.02	28.4768	88.5108	81.2547	54.0383
43.03	30.7082	90.2029	83.1818	55.9218
43.04	33.1398	91.6282	85.0646	57.9289
43.05	35.3998	92.8741	86.8336	59.986
43.06	37.5363	94.09	88.5415	62.003
43.07	40.333	95.2779	90.1558	64.0353
43.08	43.3049	96.3982	91.7083	66.1206
43.09	45.8055	97.3242	93.1541	68.1421
43.1	48.4387	98.1121	94.4954	70.078
43.11	51.5455	98.7272	95.7794	71.9645
43.12	54.5721	99.1897	96.8486	73.8608
43.13	57.609	99.5555	97.7845	75.7802
43.14	60.4679	99.8317	98.6487	77.6175
43.15	62.9924	99.9972	99.3281	79.3472
43.16	65.6749	100	99.7031	81.0102
43.17	67.8002	99.8666	99.909	82.6301
43.18	69.9248	99.4777	100	84.1791
43.19	72.3325	98.8651	99.9298	85.686
43.2	73.9437	98.1256	99.7128	87.1648
43.21	76.1025	97.3981	99.2789	88.5495
43.22	77.9275	96.7202	98.7717	89.9882
43.23	79.2187	95.8167	98.2258	91.4044
43.24	80.3722	94.6231	97.6649	92.6924
43.25	82.0353	93.3219	97.0517	93.7873
43.26	83.5629	91.9652	96.2332	94.771
43.27	84.7663	90.5803	95.1868	95.695
43.28	85.9196	89.1455	94.1215	96.5347
43.29	86.7415	87.6727	93.0614	97.2741
43.3	87.6615	86.2124	91.8828	97.9481
43.31	89.1528	84.7357	90.5227	98.5507
43.32	90.8848	83.2257	89.0751	98.9668
43.33	92.4441	81.5453	87.6681	99.3841
43.34	93.8063	79.7426	86.2036	99.7168
43.35	95.2339	78.0028	84.6333	99.8815
43.36	96.404	76.3402	83.04	99.974
43.37	97.6107	74.6449	81.456	100
43.38	98.5827	72.8573	79.8377	99.8889
43.39	98.8087	71.0194	78.2304	99.5794
43.4	99.107	69.2128	76.6004	99.1725
43.41	99.9083	67.5713	74.8746	98.7208
43.42	100	65.995	73.0786	98.1909
43.43	99.9211	64.3958	71.2443	97.4896
43.44	99.7418	62.7169	69.3324	96.7766
43.45	99.782	60.9494	67.3156	95.9858
43.46	99.1248	59.0621	65.2491	95.1196
43.47	98.4071	57.1814	63.154	94.113
43.48	97.7625	55.3542	61.0148	92.9705
43.49	96.6381	53.5995	58.8802	91.7861
43.5	95.3288	51.8915	56.8148	90.519
43.51	94.0259	50.2923	54.7472	89.2281
43.52	92.2355	48.7289	52.7583	87.9179
43.53	90.28	47.0535	50.8041	86.4712
43.54	87.66	45.2611	48.85	84.8294
43.55	84.2981	43.5745	46.9577	83.1101
43.56	80.9124	42.0665	45.0501	81.3208
43.57	77.8106	40.5783	43.1713	79.4367
43.58	75.0085	39.0497	41.406	77.4806
43.59	71.7328	37.5729	39.6655	75.5485
43.6	68.1127	36.1433	37.8947	73.5825
43.61	64.7414	34.6898	36.1093	71.5697
43.62	61.6867	33.2522	34.413	69.5457
43.63	58.7748	31.8285	32.8825	67.5738
43.64	55.8683	30.5038	31.4036	65.5894
43.65	52.8607	29.3363	29.914	63.5841
43.66	49.575	28.1851	28.4717	61.599
43.67	46.6176	26.99	27.1394	59.5896
43.68	43.9054	25.8389	25.9011	57.5825
43.69	40.9987	24.7598	24.7412	55.5478
43.7	38.2518	23.8055	23.5349	53.6064
43.71	35.6891	22.9216	22.2715	51.809
43.72	33.2366	21.9128	21.0754	50.0437
43.73	30.9946	20.8822	19.9087	48.2947
43.74	28.8609	19.8546	18.802	46.6462
43.75	26.6336	18.8416	17.7284	44.9468
43.76	24.5041	17.9438	16.7625	43.2372
43.77	22.5259	17.1844	15.8229	41.5637
43.78	21.0494	16.5018	14.8549	39.9121
43.79	19.6241	15.8414	14.0329	38.3006
43.8	17.9871	15.2338	13.3717	36.7457
43.81	16.3841	14.6726	12.7446	35.2706
43.82	15.0812	14.1057	12.1735	33.7996
43.83	14.0173	13.5015	11.6355	32.3139
43.84	13.0173	12.8836	11.0386	30.8335
43.85	11.9524	12.3699	10.4633	29.3553
43.86	11.0228	11.9044	9.88166	27.8088
43.87	10.3901	11.3571	9.34062	26.3835
43.88	9.38088	10.7922	8.82009	25.1542
43.89	8.42232	10.3158	8.2719	23.9569
43.9	7.87599	9.96074	7.80429	22.6991
43.91	7.53148	9.65265	7.41761	21.4974
43.92	7.14363	9.3841	7.094	20.3885
43.93	6.58715	9.13824	6.85029	19.2631
43.94	5.94489	8.86588	6.634	18.1324
43.95	5.58974	8.56874	6.42272	17.0581
43.96	5.24354	8.20204	6.22695	16.0842
43.97	4.84058	7.84318	6.10117	15.1471
43.98	4.48453	7.51642	6.03902	14.2439
43.99	4.25193	7.17838	5.9008	13.3399
44	3.99721	6.86546	5.66904	12.55
44.01	3.79626	6.5627	5.45026	11.8471
44.02	3.53653	6.26867	5.2812	11.1339
44.03	3.48729	5.9853	5.08536	10.4751
44.04	3.43134	5.71553	4.83831	9.85954
44.05	3.15824	5.45688	4.49971	9.21765
44.06	2.96824	5.20392	4.16601	8.66741
44.07	2.91696	4.92902	3.88154	8.20861
44.08	2.79851	4.68287	3.65414	7.70126
44.09	2.63718	4.46605	3.55722	7.22955
44.1	2.551	4.29441	3.5053	6.88618
44.11	2.42126	4.12754	3.44811	6.55453
44.12	2.25267	3.91034	3.37092	6.16487
44.13	2.21168	3.64586	3.26127	5.77558
44.14	2.20958	3.40517	3.09196	5.34605
44.15	2.13466	3.16355	2.92556	4.88087
44.16	1.92428	2.9021	2.82331	4.52574
44.17	1.82446	2.72303	2.76894	4.32414
44.18	1.89017	2.64696	2.72501	4.13252
44.19	1.85922	2.64227	2.71863	3.89488
44.2	1.73999	2.67041	2.71276	3.66454
44.21	1.71395	2.62274	2.67403	3.40804
44.22	1.63255	2.57101	2.6753	3.14886
44.23	1.39121	2.57694	2.71818	2.96795
44.24	1.22124	2.58145	2.80107	2.85042
44.25	1.20088	2.56883	2.91512	2.75501
44.26	1.26424	2.52691	3.04792	2.57853
44.27	1.16447	2.4659	3.13283	2.33028
44.28	1.12528	2.40843	3.09084	2.07066
44.29	1.31948	2.35813	2.97939	1.86689
44.3	1.2781	2.29832	2.83548	1.77875
44.31	1.04021	2.22998	2.71712	1.68528
44.32	0.9941	2.14193	2.56243	1.54251
44.33	1.0431	2.02733	2.36233	1.44426
44.34	0.95331	1.93331	2.14036	1.40447
44.35	0.90736	1.82843	1.98301	1.37217
44.36	0.90765	1.70574	1.92256	1.39469
44.37	0.8322	1.64924	1.94819	1.41908
44.38	0.84082	1.66152	2.01792	1.40387
44.39	0.94122	1.6666	2.05403	1.41938
44.4	0.81772	1.64219	2.05718	1.42768
44.41	0.73928	1.53433	2.0297	1.39115
44.42	0.756	1.34738	1.97078	1.34998
44.43	0.75247	1.1582	1.93405	1.3184
44.44	0.68578	1.00944	1.90148	1.25569
44.45	0.56831	0.85639	1.86344	1.25622
44.46	0.54314	0.7552	1.88969	1.35798
44.47	0.6916	0.71162	1.93986	1.46702
44.48	0.70882	0.63595	1.90479	1.52611
44.49	0.69619	0.5416	1.84433	1.5476
44.5	0.57227	0.43824	1.79471	1.57331

## Sheet: Fig.3d right panel
Fig. 3d (right penal) Comparison of Cu(200) diffraction peak position of various derived Cu and Cu foil measured from operando XRD experiments
2theta	Cu foil	CuO derived Cu	Cu(OH)2 derived Cu	Cu2(OH)2CO3 derived Cu
49.16	0.11116	1.04804	-7.94696e-07	1.45819
49.17	0.10448	1.00462	0.08935	1.86984
49.18	0.13355	0.89866	0.31661	2.2191
49.19	0.17114	1.03698	0.58792	3.01269
49.2	0.20056	1.06198	0.70051	3.69923
49.21	0.19727	0.94378	0.55613	3.96962
49.22	0.21394	1.15854	0.41938	4.04479
49.23	0.24744	1.62884	0.43252	4.27552
49.24	0.29639	1.86687	0.55748	4.81355
49.25	0.29023	2.12176	0.84081	5.51521
49.26	0.28749	2.52823	1.26367	6.008
49.27	0.31271	2.6016	1.71354	6.23081
49.28	0.27715	2.51569	2.07477	6.42997
49.29	0.31101	2.24364	2.23238	6.63102
49.3	0.36363	1.87044	2.387	6.7281
49.31	0.42518	1.62218	2.59518	6.9597
49.32	0.44797	1.0485	2.7234	7.31266
49.33	0.43218	0.43973	2.82889	7.3611
49.34	0.42998	0.22099	3.06836	7.38036
49.35	0.3813	0.3403	3.39862	7.72519
49.36	0.38961	0.55131	3.84474	8.10157
49.37	0.45041	0.73939	4.12891	8.34969
49.38	0.51932	0.73131	4.40529	8.651
49.39	0.52721	0.6187	4.96235	9.19555
49.4	0.47613	0.61488	5.3908	9.90598
49.41	0.48343	0.84925	5.64132	10.4579
49.42	0.54533	1.04442	5.87901	11.1162
49.43	0.63146	1.06346	6.06987	11.952
49.44	0.67419	1.10677	6.49899	13.0106
49.45	0.66346	1.49009	7.07074	14.193
49.46	0.65512	1.97138	7.68321	15.2375
49.47	0.66569	2.1207	8.37015	16.0517
49.48	0.71583	2.33534	8.95415	17.0238
49.49	0.70039	2.755	9.44831	18.1023
49.5	0.71296	3.32661	9.90807	18.9792
49.51	0.85158	3.72533	10.4701	20.0393
49.52	0.98068	4.01946	11.188	21.3011
49.53	0.96483	4.38001	11.7014	22.5931
49.54	0.94516	4.62173	12.2996	23.8476
49.55	0.94773	5.07698	13.0145	24.8118
49.56	1.08217	5.62426	13.7011	25.5795
49.57	1.17877	5.85205	14.7093	26.5953
49.58	1.13335	5.80236	15.729	27.7893
49.59	1.11578	5.82336	16.5792	28.9187
49.6	1.17344	6.08756	17.463	30.0954
49.61	1.24157	6.26321	18.3663	31.5399
49.62	1.32622	6.26467	19.2491	33.1064
49.63	1.43147	6.61896	20.1462	34.5556
49.64	1.49287	7.22578	20.9854	36.0745
49.65	1.56136	7.70419	21.7663	37.4073
49.66	1.65317	8.06286	22.5173	38.5586
49.67	1.68394	8.42886	23.2443	39.8558
49.68	1.70962	8.77227	24.1012	41.4474
49.69	1.72024	9.21871	25.1359	43.1636
49.7	1.9357	9.4988	26.1557	44.9797
49.71	2.08422	9.75895	27.3365	46.9155
49.72	2.05752	10.2057	28.716	48.9259
49.73	2.10988	10.734	30.028	50.8877
49.74	2.30244	11.4382	31.4589	52.7456
49.75	2.49996	12.277	32.8227	54.6301
49.76	2.54626	12.9757	34.1054	56.5323
49.77	2.56183	13.6034	35.5717	58.321
49.78	2.71499	14.3608	37.0661	60.085
49.79	2.92555	15.2412	38.4941	61.9734
49.8	3.07613	16.1597	40.0316	63.797
49.81	3.2584	17.0025	41.6676	65.7855
49.82	3.47164	17.9056	43.3758	67.7416
49.83	3.66631	19.0341	45.1853	69.6737
49.84	3.78579	20.5137	47.2051	71.6639
49.85	3.94138	22.0724	48.9106	73.5804
49.86	4.24474	23.2329	50.6659	75.5808
49.87	4.48583	24.1323	52.6053	77.5584
49.88	4.66794	25.2365	54.1403	79.252
49.89	5.03095	26.677	55.6815	80.8083
49.9	5.43446	28.0837	57.5158	82.2654
49.91	5.72934	29.2298	59.5366	83.5304
49.92	6.09924	30.4215	61.6145	84.6413
49.93	6.61694	31.5496	63.5504	85.5725
49.94	7.032	32.8555	65.3838	86.5249
49.95	7.39617	34.2127	67.0326	87.3768
49.96	7.91236	35.493	68.7493	88.3571
49.97	8.58651	36.9178	70.6218	89.4073
49.98	9.14772	38.1362	72.5681	90.3273
49.99	9.69768	39.4192	74.495	91.1108
50	10.3734	40.9923	76.0897	91.9186
50.01	10.9839	42.661	77.63	92.8403
50.02	11.7806	44.1976	79.0183	93.6398
50.03	12.9243	45.5932	80.2031	94.3064
50.04	14.047	47.1406	81.5892	95.0158
50.05	15.0023	48.8492	82.9175	95.9734
50.06	16.0574	50.4715	84.1338	96.7427
50.07	17.2705	52.0145	85.3294	97.1931
50.08	18.6947	53.5953	86.1941	97.6922
50.09	20	55.3543	86.9665	98.1883
50.1	21.3732	57.3337	87.9487	98.6432
50.11	22.9565	59.4157	88.6918	99.3165
50.12	24.5637	61.3623	89.197	99.7616
50.13	26.3806	63.2432	89.9466	100
50.14	28.3252	65.0732	90.86	99.9171
50.15	30.2351	66.5118	91.7642	99.4736
50.16	32.3991	67.6723	92.915	98.9408
50.17	34.4578	68.893	93.9241	98.3802
50.18	36.473	70.5132	94.7031	97.6484
50.19	38.8408	72.2653	95.6644	96.8233
50.2	41.2589	73.7064	96.7302	95.9215
50.21	43.6598	74.8234	97.8846	94.9692
50.22	46.2207	75.9769	98.8549	94.0549
50.23	48.6208	77.2291	99.3231	93.198
50.24	50.9174	78.8807	99.5704	92.2211
50.25	53.0659	80.0454	99.7348	90.9417
50.26	55.4558	80.8441	99.9789	89.8128
50.27	57.9049	82.1278	100	88.8147
50.28	59.8434	83.2876	99.7022	87.5731
50.29	61.9267	84.1628	99.081	86.1528
50.3	63.918	84.716	98.3169	84.9512
50.31	65.9006	85.1635	97.8288	83.9799
50.32	67.8315	85.8307	97.3193	82.9339
50.33	69.7615	86.832	96.8114	81.8007
50.34	71.765	87.9358	96.3446	80.7195
50.35	73.5662	88.9933	95.5002	79.6461
50.36	75.0046	90.0691	94.385	78.4016
50.37	76.3442	91.2732	93.2653	77.241
50.38	77.8311	92.6832	91.9381	76.1735
50.39	79.6073	94.0109	90.5803	74.9881
50.4	81.4075	95.2572	89.6442	73.6418
50.41	82.6604	96.4231	88.7528	72.0925
50.42	83.9056	97.2195	87.9142	70.285
50.43	85.2632	97.7913	87.5175	68.4902
50.44	86.3855	98.2896	86.999	66.607
50.45	87.6068	98.6314	86.0182	64.7514
50.46	88.5135	99.012	84.7748	62.954
50.47	89.6994	99.6041	83.492	61.1986
50.48	90.6228	100	82.213	59.3482
50.49	91.7203	99.9662	81.0656	57.3961
50.5	93.2739	99.7655	80.139	55.4305
50.51	94.4855	99.4581	79.2101	53.476
50.52	95.2878	99.2752	77.9905	51.5105
50.53	96.5829	99.202	76.5442	49.4384
50.54	97.8462	98.5782	75.2174	47.2349
50.55	98.6483	97.54	73.7043	45.1464
50.56	99.5605	96.7638	72.0075	43.2983
50.57	99.8003	95.9747	70.2216	41.4329
50.58	99.6239	94.6122	68.6613	39.3402
50.59	99.8062	92.995	67.2949	37.4218
50.6	100	91.3766	66.1249	35.7651
50.61	99.424	89.9749	65.093	34.2276
50.62	98.2136	88.7791	63.9427	32.9351
50.63	97.2053	87.774	62.6215	31.7014
50.64	95.496	86.77	61.3111	30.4892
50.65	93.7829	85.7627	59.9467	29.3835
50.66	92.2271	84.6262	58.2601	28.4345
50.67	90.2859	83.2142	56.5711	27.5703
50.68	87.523	81.7534	55.0048	26.4698
50.69	84.8625	80.4256	53.7059	25.219
50.7	81.9267	79.4565	52.5861	23.7977
50.71	79.1141	78.2849	51.1526	22.4151
50.72	76.4847	76.7651	49.5045	21.3183
50.73	73.5528	75.2899	48.0786	20.4317
50.74	70.2682	73.9507	46.5175	19.5269
50.75	66.7188	72.6739	44.8051	18.46
50.76	63.4232	71.3713	43.3247	17.2408
50.77	59.8717	70.0221	42.0024	16.2818
50.78	56.6868	68.3877	40.6782	15.3836
50.79	53.8398	66.5765	39.5188	14.3253
50.8	50.6307	64.841	38.4469	13.3051
50.81	47.6328	63.1978	37.0977	12.4197
50.82	44.565	61.7773	35.6822	11.6936
50.83	41.3225	60.5201	34.451	10.8726
50.84	38.1911	59.0078	33.2366	10.0054
50.85	35.6669	57.5604	31.924	9.29699
50.86	33.2864	55.9422	30.8562	8.79152
50.87	30.6618	54.0984	29.8877	8.20241
50.88	28.2307	52.2705	29.0696	7.37832
50.89	25.8592	50.519	28.3808	6.83947
50.9	23.8245	48.8466	27.5504	6.57805
50.91	22.0719	46.9766	26.5463	6.49237
50.92	20.4143	45.1203	25.5836	6.49782
50.93	18.7643	43.4654	24.6548	6.29855
50.94	17.2337	41.7922	23.7196	6.0797
50.95	15.7287	40.0863	22.6854	5.8495
50.96	14.5433	38.4239	21.5238	5.48509
50.97	13.5861	36.7793	20.5918	4.91618
50.98	12.5722	35.2974	19.8251	4.29729
50.99	11.5989	33.8463	18.9695	3.67121
51	10.7311	32.3654	17.9146	3.16806
51.01	9.95361	30.7364	17.0356	2.98859
51.02	9.25222	29.2235	16.2479	2.97503
51.03	8.68582	27.9596	15.3314	3.07607
51.04	8.10565	27.0083	14.4045	3.13196
51.05	7.53486	26.1086	13.5862	2.97892
51.06	7.01521	25.0983	12.9266	2.79835
51.07	6.5699	24.1817	12.4863	2.93449
51.08	6.11159	23.0221	12.0662	3.30636
51.09	5.75103	21.8075	11.4552	3.6392
51.1	5.4501	20.9463	10.6733	3.69342
51.11	5.11961	20.2304	9.76751	3.68373
51.12	4.79529	19.3684	9.11666	3.79267
51.13	4.53343	18.6134	8.81052	3.88286
51.14	4.28398	17.7953	8.54585	4.20235
51.15	3.89771	16.8315	8.24764	4.46336
51.16	3.6103	15.8624	8.0213	4.56697
51.17	3.43212	15.0348	7.87763	4.60696
51.18	3.31994	14.1642	7.75333	4.64162
51.19	3.25744	13.148	7.64462	4.81744
51.2	3.17557	12.2281	7.45614	4.81677
51.21	3.01735	11.2567	7.229	4.55625
51.22	2.81094	10.4601	7.12259	4.1537
51.23	2.63696	10.0262	7.02672	3.67895
51.24	2.51201	9.67147	6.8449	3.01349
51.25	2.34263	9.25286	6.95056	2.2585
51.26	2.219	8.82771	7.16732	1.55972
51.27	2.11002	8.38772	7.10318	0.95277
51.28	2.03498	7.98879	7.00525	0.41713
51.29	1.99707	7.45761	6.7458	0.05559
51.3	1.86605	7.01466	6.41599	0.03202
51.31	1.67513	6.86176	6.23878	-1.37781e-05
51.32	1.61024	6.85148	5.97156	0.07508
51.33	1.61865	6.75508	5.68517	0.41606
51.34	1.60435	6.68165	5.45841	0.44718
51.35	1.52854	6.60864	5.12236	0.35625
51.36	1.49785	6.42134	4.71676	0.42609
51.37	1.48211	6.35574	4.53585	0.66762
51.38	1.41979	6.2764	4.27327	1.00691

## Sheet: Fig. 5a
Fig. 5a Maximum Faradaic efficiencies for C2+ products and the crystal sizes of the derived Cu (from Cu2(OH)2CO3, Cu(OH)2, and CuO nanocrystals), Cu nanowires, and polycrystalline Cu foil.
catalyst	highest FE(C2+) (%)	standard deviation	(Derived-) Cu crystal size (nm)	standard deviation
Cu2(OH)2CO3	73	2.6	11.81	0.86
Cu(OH)2	71.8837	0.6	11.72	0.83
CuO	68.6456	3.1	11.69	1.92
Cu nanowires	59.7204	3.62	29	1
Cu foil	12.9965	1.07	4500	N/A

## Sheet: Fig. 5b
Fig. 5b Different tensile strain values of the derived Cu (along the [111] direction) and the corresponding Faradaic efficiencies for H2, C1, CH4, C2+ products, and the overall CO2RR at ~-1.1 VRHE.
Tensile strain (%)	FE(H2)(%)	FE(CO2RR) (%)	FE(C2+) (%)	FE(C2H4) (%)	FE(C1) (%)	FE(CH4) (%)
0.06	10.2505	86.8015	70.3665	42.4365	16.435	9.1485
0.43	10.5026	85.612	71.8837	41.7033	13.7283	1.56613
0.55	23.7796	75.4052	68.1555	43.4609	7.24973	0.62883

[truncated: 8 more sheets: Fig. 6a, Fig. 6b, Fig. 6c upper panel, Fig. 6c lower panel, Fig. 6d upper panel, Fig. 6d lower panel, Fig. 6f, Fig. 6g]
